# Supplementary material for: Selective agonists of KIR and NKG2A to evade missing self response of natural killer cells
Source: Sci Rep. 2025 Sep 29;15:33550. doi: 10.1038/s41598-025-18394-z (PMC12480839; doi:10.1038/s41598-025-18394-z)
Supplement: Supplementary file 4 — Supplementary Material 4 [file 41598_2025_18394_MOESM4_ESM.xlsx]

## Sheet: Figure 1B
	KIR2DL2/3/S2+/NKG2A-	KIR2DL2/3/S2+/NKG2A+	KIR2DL2/3/S2-/NKG2A+	KIR2DL2/3/S2-/NKG2A-
PBMC1	0.304651	0.0937578	0.291967	0.309624
PBMC2	0.284155	0.11592	0.371848	0.228077
PBMC3	0.275593	0.0682483	0.501137	0.155021
PBMC4	0.226005	0.0491726	0.436407	0.288416
PBMC5	0.218362	0.0229529	0.344293	0.414392
PBMC6	0.207669	0.0785066	0.406155	0.307669
PBMC7	0.170854	0.0820771	0.430486	0.316583
PBMC8	0.16608	0.044335	0.379662	0.409923
PBMC9	0.157631	0.109258	0.510425	0.222686
PBMC10	0.153723	0.047619	0.463726	0.334931
PBMC11	0.115453	0.0373002	0.412078	0.435169
PBMC12	0.115035	0.102729	0.617978	0.164259
PBMC13	0.111111	0.0126984	0.444444	0.431746
PBMC14	0.10749	0.030303	0.399657	0.46255
PBMC15	0.102024	0.146559	0.60081	0.150607
PBMC16	0.0991184	0.185847	0.570169	0.144865
PBMC17	0.0882353	0.0110294	0.397059	0.503676
PBMC18	0.0603086	0.0399719	0.54979	0.34993
PBMC19	0.0586854	0.0657277	0.666667	0.20892
PBMC20	0.0455635	0.0143885	0.398082	0.541966

## Sheet: Figure 1D %
	K562 (-)			K562 HLA-E*0101			K562 HLA-E*0103
NK-92	88.6579	80.1299	82.0412	17.7714	19.4956	21.4767	33.1337	30.3938	27.4861
PBMC-A-NK	48.7343	45.4586	47.1882	19.9099	19.5372	18.6071	24.6476	27.2067	27.3657
PBMC-B-NK	41.176	42.0369	42.8123	45.7069	44.2376	41.8605	48.4041	44.6032	46.5613
PBMC-B-NK-NKG2A	69.8491	69.4653	71.2228	32.0707	32.8607	37.7338	40.2435	38.7172	42.9077

## Sheet: Figure 1D Ratio
	K562 (-)			K562 HLA-E*0101			K562 HLA-E*0103
NK-92	1.06038	0.958381	0.981241	0.212552	0.233174	0.256869	0.39629	0.363521	0.328743
PBMC-A-NK	1.03411	0.964598	1.0013	0.422473	0.414565	0.394828	0.523003	0.577307	0.580678
PBMC-B-NK	0.980185	1.00068	1.01914	1.08804	1.05307	0.996479	1.15225	1.06177	1.10838
PBMC-B-NK-NKG2A	0.995298	0.989829	1.01487	0.456984	0.468241	0.537678	0.57344	0.551692	0.611404

## Sheet: Figure 2A %
	NK-92 (-)			NK-92 KIR2DL2			NK-92 KIR2DL3																											HLA-C*1402			HLA-C*1601
(-)	69.5971	73.0747	71.6517	32.0311	30.9998	32.4388	74.4257	73.2905	73.5783																									83.5511	82.2372	81.1629	83.6028	84.8542	79.9034
HLA-C*0102	82.6375	79.5771	79.1402	24.5993	26.1348	27.0107	74.3427	71.839	73.9541																									38.8066	42.516	40.5125	15.5981	19.0636	18.3393
HLA-C*0302	85.1894	84.5058	84.316	6.56033	1.34814	0.218361	17.6683	15.9973	12.1428																									83.072	82.7816	85.1626	60.577	57.8907	56.5934
HLA-C*0303	90.3896	90.0832	90.0151	41.3729	39.9546	39.2057	80.4614	83.0371	80.6997
HLA-C*0304	89.5826	88.4688	87.1777	32.3753	28.2139	31.9043	83.9139	82.8666	80.6668
HLA-C*0701	85.1768	82.5823	83.6736	20.8502	24.6483	22.5299	68.6632	70.3055	70.7602
HLA-C*0702	80.7826	79.1645	80.8271	13.1691	13.0429	8.97901	44.8678	33.6001	36.5544
HLA-C*0801	84.6648	85.8523	85.8523	15.2615	19.4341	14.811	50.7842	46.9555	46.7221
HLA-C*0802	85.5422	85.6019	85.9931	24.6402	22.1466	25.1509	65.9578	61.0633	60.4665
HLA-C*1202	83.5991	82.602	80.8776	5.61242	1.04472	8.30755	25.2136	20.4951	20.2412
HLA-C*1203	85.8807	84.2744	84.1789	37.0223	33.5459	34.5639	77.1155	73.1539	73.7924
HLA-C*1402	83.5511	82.2372	81.1629	38.8066	42.516	40.5125	83.072	82.7816	85.1626
HLA-C*1601	83.6028	84.8542	79.9034	15.5981	19.0636	18.3393	60.577	57.8907	56.5934

## Sheet: Figure 2A Ratio
	NK-92 (-)			NK-92 KIR2DL2			NK-92 KIR2DL3
(-)	0.974188	1.02287	1.00295	1.00653	0.974125	1.01934	1.00896	0.99357	0.997471
HLA-C*0102	1.02717	0.98913	0.9837	0.686424	0.729269	0.75371	0.894958	0.864817	0.89028
HLA-C*0302	1.00613	0.998056	0.995814	0.173939	0.0357444	0.00578959	0.202098	0.182985	0.138895
HLA-C*0303	1.00252	0.999119	0.998364	1.03013	0.994819	0.976173	0.864291	0.891958	0.86685
HLA-C*0304	1.01327	1.00067	0.986065	0.822087	0.716418	0.810127	0.919249	0.907776	0.883678
HLA-C*0701	1.0163	0.985341	0.998362	0.558487	0.660221	0.603479	0.793455	0.812432	0.817687
HLA-C*0702	1.00654	0.986374	1.00709	0.368359	0.36483	0.251156	0.541433	0.405463	0.441113
HLA-C*0801	0.990736	1.00463	1.00463	0.400917	0.510532	0.389084	0.575549	0.532157	0.529512
HLA-C*0802	0.998014	0.99871	1.00328	0.645363	0.580051	0.658739	0.745283	0.689979	0.683234
HLA-C*1202	1.01505	1.00294	0.982006	0.152982	0.0284768	0.226445	0.296496	0.24101	0.238024
HLA-C*1203	1.01301	0.99406	0.992933	0.980356	0.8883	0.915258	0.880962	0.835705	0.842999
HLA-C*1402	1.01499	0.99903	0.985979	1.05833	1.15949	1.10485	0.97738	0.973964	1.00198
HLA-C*1601	1.00986	1.02497	0.965171	0.422974	0.516949	0.497309	0.708672	0.677246	0.66207

## Sheet: Figure 2B
antibody	concentration (μg/ml)	Killing Activity(%)
		K562 HLA-C*0302		K562 (-)
-		4.78433	13.2688
-				74.3785	73.4394
Lirilumab	0.00274348			70.3524	65.6409
Lirilumab	0.0246914			52.897	54.1146
Lirilumab	0.222222			41.6045	36.5742
Lirilumab	2			36.5054	30.2089
Human IgG4	2			71.8734	70.6702

## Sheet: Figure 2D %
	K562 (-)			K562 HLA-C*0302			K562 Lirilumab scFv			K562 Pan2D scFv
(-)	40.0015	35.7176	38.5867	44.6532	44.3308	55.8637	46.0576	44.0869	40.6479	42.4451	34.5508	46.5296
KIR2DL2	16.5096	20.0811	25.1218	-0.566919	-0.967096	-0.211205	8.22832	15.3769	7.73887	2.03138	6.09413	11.274

## Sheet: Figure 2D Ratio
	K562 (-)			K562 HLA-C*0302			K562 Lirilumab scFv			K562 Pan2D scFv
(-)	1.04985	0.937423	1.01272	0.92483	0.918154	1.15702	1.05643	1.01123	0.932345	1.03084	0.839118	1.13004
KIR2DL2	0.802573	0.976193	1.22123	-0.0217483	-0.0371	-0.00810231	0.349579	0.653283	0.328785	0.0913797	0.274139	0.507152

## Sheet: Figure 2E %
	K562 (-)			K562 HLA-C*0302			K562 Lirilumab scFv			K562 Pan2D scFv
(-)	20.4673	24.0978	22.4797	30.2413	35.948	33.111	32.8313	33.3601	36.048	31.3769	33.0383	33.3845
KIR2DS1	0.7508	2.93033	-1.48874	6.09746	3.90281	1.73003	66.2449	65.7633	68.2577	61.1853	60.7623	60.1645
KIR2DS2	19.7923	18.6221	27.8675	30.9164	31.2662	37.9294	60.751	60.8265	59.876	68.9336	67.365	69.3672
KIR2DS4	10.0776	9.2932	14.5224	18.5657	19.5961	22.3236	16.5888	21.9898	17.3426	39.6713	46.5702	44.2236

## Sheet: Figure 2E Ratio
	K562 (-)			K562 HLA-C*0302			K562 Lirilumab scFv			K562 Pan2D scFv
(-)	0.915836	1.07828	1.00588	0.913632	1.08604	1.00033	0.963365	0.978881	1.05775	0.962485	1.01345	1.02407
KIR2DS1	1.02737	4.00978	-2.03715	5.63334	3.60574	1.59834	59.4432	59.0111	61.2493	57.3954	56.9987	56.4379
KIR2DS2	0.895823	0.842861	1.26132	0.944778	0.955469	1.15909	1.80313	1.80537	1.77716	2.13887	2.0902	2.15233
KIR2DS4	0.892001	0.822574	1.28543	1.10952	1.1711	1.3341	0.962875	1.27637	1.00663	2.40721	2.82582	2.68343

[truncated: 43 more sheets: Figure 3A, Figure 3B %, Figure 3B Ratio, Figure 3C, Figure 3D, Figure 5A, Figure 5B, Figure 5C, Figure 5D, Figure 5E, Figure 5G, Figure 5H, Figure 6A, Figure 6B, Figure 6C %, Figure 6C Ratio, Figure 7A 3h, Figure 7A 6h, Figure 7B NKG2A, Figure 7B NKG2C …]
